# Supplementary material for: Artificial Larval Diet Mediates the Microbiome of Queensland Fruit Fly
Source: Front Microbiol. 2020 Sep 16;11:576156. doi: 10.3389/fmicb.2020.576156 (PMC7526507; doi:10.3389/fmicb.2020.576156)
Supplement: FILE S1 — OTU table and Mapping file. [file Data_Sheet_1.xlsx]

## Sheet: OUT Table
#OTU	S201	S202	S204	S206	S207	S208	S209	S210	S211	S212	S213	S214	S215	S216	S217	S218	S219	S220	S221	S222	S223	S224	S225	S226	S231	S232	S235	S236	S238	S239	S240	S241	S242	S243	S244	S245	S246	S247	S248	S255	S256	S257	S258	S259	S260	S261	S262	S264	S266
OTU_3	0.08	0.24	0	0.34	6375.4	5689.98	6767.7	4808.12	3247.42	4283.16	35.56	32.96	341.64	74.78	41.94	141.12	37.16	90.02	17.96	58.96	213.16	176.46	0.3	0	3812	2890.76	4716.22	4351.22	0.2	1.1	1.02	0.62	1.3	2.56	2.8	5.74	2.04	0.68	2.36	8218.4	8371.12	8251.94	8097.54	7947.86	8187.98	0.24	0.58	0.78	0.8
OTU_1	9949.4	9918.38	9984.86	9898.1	3234.9	3461.86	2723.6	3438.86	5684.4	3219.14	1.48	0.98	1.56	1.76	2.42	2.6	226.52	0.22	1.54	97.84	2647.22	147.9	9998.9	9997.92	4350.48	4998.56	5104.94	5172.52	1.34	3.42	2.32	0.74	233.56	75.4	1.6	0.44	0.8	200.44	3.6	0.28	0.44	1.08	0.26	1.14	1.26	1.24	1.64	0.32	0.58
OTU_8	0.08	0.32	0	3.66	0.2	0	0.26	0.34	2.86	1.78	7892.14	7441.02	7096.82	9646.32	8311.34	947.44	2714.42	401.62	2366.12	1194.38	312.76	2734.64	0	0	0.08	0.06	0	0	1.58	1.92	0.38	1.18	1.06	0	0	0	0.12	0	0	0	0	0	0	0.68	2.8	2108.3	5385.18	3111.92	830.48
OTU_36	0.22	0	0.08	0.26	0	0	0.16	0.32	0	0.12	0.38	1.94	0.6	0	0.64	0.28	0.72	1.16	1.3	1.72	0.16	1.7	0	0.04	0.2	0	23.26	0.98	3777.76	2203.74	2034.26	1253.74	2830.98	2022.58	1320	3294.3	1065.96	3575.8	3029.36	0.32	0.22	0.4	0.66	3.16	0.8	3185.62	869.64	2742.06	3319.22
OTU_9	0.12	0.68	0.08	0.72	0	0	0	0	0	0	0.32	1.62	0.6	0.22	0.64	0	0.22	0	0	0	0	0.32	0	0	0	0	0.86	0	1.4	0.38	2.16	1.24	0.58	0	0	0	0	0	0	0	0	0	0	0	0	2.32	20.48	3.86	0.5
OTU_7	0	0	0	0.26	0.2	0.88	0	0.76	0	1.06	7.92	8.68	12.52	2.68	9.2	25.06	44.5	70.9	40.02	3790.42	171.06	70.66	0	0	0.06	0	14.64	2.2	100.74	18.44	250.64	344.52	267.46	5672.96	7324.74	2904.32	7461.98	2740.54	5324.54	0.34	0.42	0.28	1.76	0.76	0.62	41.84	7.16	11.92	66.56
OTU_59	17.98	0	0	13.66	0	0	0	0	0.08	1.42	9.28	41.6	19.96	1.18	3.08	5125.32	4501.24	7802.38	5330.46	84.58	680.9	2880.92	0.06	0	0.08	0.3	0	0	32.84	22.3	5.38	23.34	18.94	14.58	9.18	20.32	1.84	36.24	8	0	0.3	0.52	0	0.36	0.56	102.52	15.44	98.5	1005
OTU_5	0	0.34	0	0	0	0	0.26	0	0.48	0.2	1344.64	1152.3	1782.72	138.84	1135.18	1808.8	166.9	265.14	25.04	393.7	508.02	957.32	0	0.06	0	0	0.86	0.18	2241.26	3064.86	3834.14	33.42	72.72	11.98	10.42	1.68	170.94	2.9	4.34	0	0.16	0	0	0.36	0.14	753.2	119.42	304.84	414.06
OTU_15	0	0.32	0	0.5	0.12	0	0	0	0.22	0	1.64	460.1	16.04	3.12	51.16	27.88	8.84	40.88	230.36	283.24	1159.82	13.46	0	0	0.16	0	2.64	0	380.04	5.98	1188.48	5868.26	1613.82	0.2	14.24	542.66	98.14	28.12	1.22	0.56	0	0	0	1.3	0	1232.14	1737.8	898	1467.66
OTU_14	0	0.48	0	0	0.16	0	0	0	0	0.14	0.3	0.52	0	0	0.24	0	0	0.4	0	0	0	0	0.04	0	0	0	0	0	0.14	0	0	0	0	0	0	0	0	0	0	0	0	0	0	0	0	0	0.18	0.36	0
OTU_100	0	0	0	0	0	0	0	0	0.78	0	1.5	0	0.78	0	0	64.52	61.62	82.04	61.92	4.28	12.4	52.84	0	0	0	0	1.8	0.18	1177.14	719.52	584.06	343.18	837.92	607.32	375.9	910.6	292.46	1135.78	937.68	0.26	0	0.18	0.28	0.28	0.44	896.5	259.86	762.6	1150.6
OTU_2	0	0	0	0	0	0	0	0.8	0.5	0	70.68	83.72	166.56	9.42	98.32	326.3	278.34	380.52	230.7	2213.9	1974	569.6	0	0	0.16	0.24	6.28	0.14	203.3	35.38	598.7	803.08	544.88	426.52	534.1	1112.26	679.42	890.74	449.9	0	0.18	0	0	1.04	0.12	89.8	13.98	168.66	165.74
OTU_19	0	0	0	0	0.22	0	0	0	0	0	0	0.44	0.58	0.82	0.92	0.26	1.02	0.98	0.3	1.6	1	0.28	0	0	0	0	0	0	0	0.34	0.8	0	0	0.48	0	0	0	0.14	0.22	1331.64	1179.26	1444.54	802.84	1639.38	1413.56	0.22	0	0.72	0.14
OTU_6	0	0	0	0	167.92	457.12	254.74	1472.98	749.98	2234.04	0	0	0.58	0.34	0	0	0.2	0	0	0.62	0.38	0.4	0.1	0	1699.58	1923.26	5.3	288.16	0	0	0	0	0	0	0	0	0.22	0	0	259.06	278.06	108.08	947.98	98.76	207.42	1.54	0	0	0
OTU_30	0	0	0	0	0	0	0	0	0	0	348.8	426.02	90.08	54.74	6.64	138.32	0	0.88	0.18	8.68	5	29.92	0	0	0	0	2.52	0.36	1057.54	2987.6	738.44	63.88	581.66	2.36	0.48	0	1.78	0.74	0.58	0	0	0	0	0	0	0.24	0.18	0	0
OTU_10	0	0	0	0	0	0	0	0	0	0	0.58	3.68	62.84	0	2	120.72	134.52	207.3	124.24	43.58	167.9	790.06	0.04	0	0	0	0	0	48.5	8.8	65.28	30.94	91.52	19.2	20.1	77.5	43.86	45.56	51.22	0	0	0	0	0	0.14	55.52	4.74	11.66	75.28
OTU_70	0	0	0	0	0	0	0	0	0	0	0	0	0	0	0	0	0	0	0	6.74	0	0	0	0	0	0	0	0	0	0.28	0	0	0	0	0	0	0	0	0	0	0	0	0	0	0	0	0.18	0.42	51.52
OTU_26	0	0	0	0	0	0	0	0	0	0	0	0	1.74	0	2.24	0.38	1.04	0.28	2.18	0.82	0	3.92	0.14	0	0	0	0	0	0.68	0.32	0	0	0.5	0	0.16	0	0	0	0	0	0	0	0	0.16	0	280.58	325.76	456.14	176.78
OTU_11	0	0	0	0	0	0	0	0	0	0	3.56	2.74	13.78	0.82	0	22.28	208.72	13.14	14.76	0.98	7.62	62.24	0	0	0	0	2.7	0	0.3	0.34	3.46	9.56	1993.62	674.5	3.24	0	15.74	44.54	101.44	0.26	0	0	0	0	0	3.34	0.22	0.36	0.16
OTU_53	0	0	0	0	0	0	0	0.34	0	0	0	0	0	0	0	0	0	0	0	0	0	0	0	0	0	0	0	0	0	0	0	0	0	0	0	0	0	0	0	0	0	0	0	0	0	0	0	0	0
OTU_32	0	0	0	0	0	0	0	0.3	0	0	58.48	55.2	65.34	6.36	61.58	27.34	50.78	15	35.82	502.92	59.26	96.58	0	0	0	0	0	0	0	0	0	0	0	0	0	0	0	0	0	0	0	0	0	0	0	9.68	3.92	1.04	1.12
OTU_4	0	0	0	0	0	0	0	0	0	0	0.26	4.84	0.22	0	0	3.46	29.72	21.5	21.08	176.98	7	38.52	0	0	0	0	0	0	26.7	4.26	59	23.64	86.74	5.52	16.08	46.68	43.58	9.48	22.66	0	0	0	0	0	0	8.3	1.14	0.78	24.52
OTU_196	0	0	0	0	0	0	0	0	0	0	0	0	0.26	0	0	0	1.58	0	0.88	0	0	1.42	0	0	0	0	0	0	14.42	2.42	0.44	0	6.62	0.6	0.44	0	0.22	0	0	0	0	0	0	0	0	45.1	5.5	15.76	121.92
OTU_57	0	0	0	0	0	0	0	0	0	0	0	0	0	0	0	0	0	0	0	0.16	0	0	0	0	0	0	0	0	236.5	303.2	96.06	19.78	109.42	0.22	0.22	0	1.66	0	0.32	0	0	0	0	0	0	0	0	0	0
OTU_61	0	0	0	0	0	0	0	0	0	0	0	0	0.6	0	0	11.26	0.26	0	0.64	0	0	23.76	0	0	0	0	0	0	0	0	0	0	0	0	0	0	0	0	0	0	0	0	0.28	0	0	0	0.36	0	2.02
OTU_74	0	0	0	0	0	0	0	0	0	0	0	0	0	0	0	0	0	0	0	0	0	0	0	0	0	0	0	0	0	0	0	0	0	0	0	0	0	0	0	0	0	0	0	0	0	0	0	0	0
OTU_177	0	0	0	0	0	0	0	0	0	0	0	0	0	0	0	0	0	0	0	0	0	0	0	0	0	0	0	0	47.68	37.04	50.42	28.46	46.54	2.28	0.18	5.2	1.14	2.4	0.82	0	0	0	0	0	0	41.26	20.16	61.84	41.7
OTU_73	0	0	0	0	0	0	0	0	0	0	0	0	0	0	0	0	0	0	0	0	0	0	0	0	0	0	0	0	0	0	0	0	0	0	0	0	0	0	0	0	0	0	0	0	0	0	0	0	0
OTU_129	0	0	0	0	0	0	0	0	0	0	0.24	0.78	1.3	0	1.82	17.82	2.54	0.32	2.06	13.96	154.28	4.02	0	0	0	0	0	0	0.2	0	0	24.88	0	56.12	58.08	56.46	0	54.22	3.56	0	0	0	0	0.22	0	0.64	0	0	0
OTU_91	0	0	0	0	0	0	0	0	0	0	0	0	1.26	0.64	1.06	3.18	0.3	0	0	0.58	0.18	0	0	0	0	0	0	0.1	0	0	0.28	1.72	0.22	0	0	0	0	0	0	0	0	0	0	0	0	2.62	0.58	0.68	0.72
OTU_340	0	0	0	0	0	0	0	0	0	0	0	0	0	0	0	0	0	0	0	0	0	0.32	0	0	0	0	0	0	1.12	0	0	4.06	0	1.32	3.4	6.68	0	11.66	0	0	0	0	0	0	0	1.9	0.28	8.48	77.52
OTU_341	0	0	0	0	0	0	0	0	0	0	1.02	0.68	0.2	0	0	35.36	67.56	20.84	85.74	0.4	9.08	33.94	0	0	0	0	0	0	0	0	0	0	0	0	0	0	0	0.22	0	0	0	0	0	0	0	12.3	3.2	6.96	14.4
OTU_84	0	0	0	0	0	0	0	0	0	0	0	0	0	0	0	0	0	0	0	0	0	0	0	0	0	0	0	0	0	0	0	0	0	0	0	0	0	0	0	0	0	0	0	0	0	0	1.18	0	0.1
OTU_65	0	0	0	0	0	0	0	0	0	0	0	0	0	0	0	0	0	0	0	0	0	0	0	0	0	0	0	0	0	0	0	0	0	0	0	0	0	0	0	0	0	0	0	0	0	0	0	0	0
OTU_141	0	0	0	0	0	0	0	0	0	0	6.26	8.66	7.86	1.78	8.42	1.74	6.46	0.2	6.06	26.78	3.5	18.4	0	0	0	0	0	0	0	0	0	0	0	0	0	0	0	0	0	0	0	0	0	0	0.12	19.1	12.54	15.78	9.46
OTU_17	0	0	0	0	0	0	0	0	0	0	0	0	0	0	0	0	0.62	0	0	0.32	0	0	0	0	0	0	0	0	0.62	0.32	5.32	8.58	5.04	0	0.74	1.02	0.22	0.26	1.24	0	0	0	0	0	0	3.3	3.8	2.1	0.38
OTU_95	0	0	0	0	0	0	0	0	0	0	0	0	0	0	0	0	0	0	0	0	0	0	0	0	0	0	0	0	77.04	109.68	34.84	3.62	44.3	0	0	0.38	0.42	0	0	0	0	0	0	0	0	0	0	0	0
OTU_125	0	0	0	0	0	0	0	0	0	0	1.12	0	0.26	0	0	11.6	24.82	4.94	30.94	1.78	1.92	14.64	0	0	0	0	0	0	0	0	0	0	0	0	0	0.76	0	0	0	0	0	0	0	0	0	0	1.04	0.3	3.48
OTU_140	0	0	0	0	0	0	0	0	0	0	0	4.08	1.54	0	1	0.26	8.48	0.6	4.16	80.84	5	8.78	0	0	0	0	0	0	4.42	2.32	10.72	1.18	12.24	0	2.04	5.6	7.6	0	3.46	0	0	0	0	0	0	3.32	0	0	1.46
OTU_131	0	0	0	0	0	0	0	0	0	0	0	0	0	0	0	0	0	0	0	0	0	0	0	0	0	0	0	0	0	0	0	0	0	0	0	0	0	0	0	0	0	0	0	0	0	0	0	0	0
OTU_128	0	0	0	0	0	0	0	0	0	1	0	0	0	0	0	0	0	0	0	0	0	0	0	0	0	0	0	0	0	0	0	0	0	0	0	0	0	0	0	0	0	0	0	0	0	0	0	0	0
OTU_77	0	0	0	0	0	0	0	0	0	0	0	0	0	0	0	0	0	0	0	0	0	0	0	0	0	0	0	0	0	0	0	0	0	0	0	0	0	0	0	0	0	0	0	0	0	0	0	0	0
OTU_34	0	0	0	0	0	0	0	0	0	0	0	0	0	0	0	0	0	0	0	0	0	0	0	0	0	0	0	0	0	0	0	0	0	0	0	0	0	0	0	0	0	0	0	0	0	0	0	0	0
OTU_86	0	0	0	0	0	0	0	0	0	0	0	0.9	0.68	0	2.2	0.3	2.92	3.66	0.68	71.74	24.74	3.2	0	0	0	0	0	0	0.9	0.34	4.14	1.66	4.56	1.64	0.92	0.34	3.74	2.62	1.06	0	0	0	0	0	0	0.24	0	0	0
OTU_139	0	0	0	0	0	0	0	0	0	0	0	0	0	0	0	2.76	0	0	0.24	0.62	0.38	0	0	0	0	0	0	0	0	0	0	0	0	0	0	0	0	0	0	0	0	0	0	0	0	0.44	0	0	0.12
OTU_124	0	0	0	0	0	0	0	0	0	0	0	0	0	0	0	0	0	0	0	0	0	0	0	0	0	0	0	0	0	0	0	0	0	0	0	0	0	0	0	0	0	0	0	0	0	0	0	0	0
OTU_113	0	0	0	0	0	0	0	0	0	0	0	0	0	0	0	0	0	0	0	0	0	0	0	0	0	0	0	0	0	0	0	0	0	0	0	0	0	0	0	0	0	0	0	0	0	0	0	0	0
OTU_130	0	0	0	0	0	115.16	0.52	0	0	0	0	0	0.28	0	0	0.46	0	0	0.18	0	0	0	0	0	0	0	0	0	0	0	0	0	0	0	0	0	0	0	0	9.98	0	0	23.68	0	0.3	0	0	0	0
OTU_185	0	0	0	0	0	0	0	0	0	0	0	0	0.2	0	0	0	0	0.22	0	0	0	0	0	0	0	0	0	0	0.7	0	0.26	2.4	0	0.24	0	0	0	0	0.7	0	0	0	0	0	0	1.72	2.22	2.44	1.74
OTU_12	0	0	0	0	0	0	0	0	0	0	0.18	0.44	0.42	0	1.64	20.32	1.96	5.38	2.28	5.5	19.88	6.32	0	0	0	0	0	0	0.34	2.86	15.76	15.94	4.94	1.84	0	1.06	1.8	0.76	1.58	0	0	0	0	0	0	2.76	0	0	7.4
OTU_282	0	0	0	0	0	0	0	0	0	0	0	0	0	0	0	0	0	0	0	0	0	0	0	0	0	0	0	0	0	0	0	0	0	0	0	0	0	0	0	0	0	0	0	0	0	0.3	2.54	0	0.38
OTU_136	0	0	0	0	0	0	0	0	0	0	0	0	0	0	0	0	0.14	0.3	0.18	0	0	0	0	0	0	0	0	0	0	0	0	0	0	0	0	0	0	0	0	0	0	0	0	0	0	0	0	0	0.1
OTU_224	0	0	0	0	0	0	0	0	0	0	0	0	0	0	0	0	0	0	0	0	0	0	0	0	0	0	0	0	0	0	0	0	0	0	0.16	0	0	0	0	0	0	0	0	0	0	0	0.48	0	5.06
OTU_172	0	0	0	0	0	0	0	0	0	0	0	0	0	0	0	0.62	3.08	0	1.66	0.06	0.1	0.76	0	0	0	0	0	0	0	0	0	0	0	0	0	0	0	0.26	0	0	0	0	0	0	0	0	0.2	0	0.2
OTU_71	0	0	0	0	0	0	0	0	0.16	0	0	0	0	0	0	0	0	0	0	0	0	0	0	0	0	0	0	0	0	0	0	0	0	0	0	0	0	0	0	0	0	1.04	0	0	0	0.26	0	0	0
OTU_39	0	0	0	0	0	0	0	0	0.72	6.42	0	0	0	0	0	0	0	0	0	0	0	0	0	0	0	0	0	0.82	0	0	0	0	0	0	0	0	0	0	0	2.32	0.14	0	2.2	0.4	0	0	0	0	0
OTU_110	0	0	0	0	0	0	0	0	0	0	0	0	0	0	0	0	0	0	0	0	87.58	0	0	0	0	0	0	0	0	0	0	0	0	0	0	0	0	0	0	0	0	0	0	0	0	0	0	0	0
OTU_29	0	0	0	0	0	1.56	0	0	0	0.2	0	0	0	0	0	0	0	0	0	0	0	0	0	0	0	0.32	0	0	0	0	0	0	0	0	0	0	0	0	0	2.72	2.92	15.4	0.84	53.74	3.36	0.5	0	0	0
OTU_143	0	0	0	0	0	0	0	0	0	0	0	0.52	0.18	0	0	0	1.6	0.92	2	8.74	1.42	0.32	0	0	0	0	0	0	0	0	0	0	0	0	0	0	0	0	0	0	0	0	0	0	0	5.02	2.42	7.26	3.98
OTU_122	0	0	0	0	0	0	0	0	0	0	0	0	0	0	0	0	0	0	0	0	0	0	0	0	0	0	0	0	0	0	0	0	0	0	0	0	0	0	0	0	0	0	0	0	0	0	0	0	0
OTU_163	0	0	0	0	0	0	0	0	0	0	0	0	0	0	0	0	0	0	0	0	0	0	0	0	0	0	0	0	0	0	0	0	0	0	0	0	0	0	0	0	0	0	0	0	0	3.58	3.2	1.54	0.08
OTU_153	0	0	0	0	0	0	0	0	0	0	0	0	0	0	0	0	0	0	0	0	0	0	0	0	0	0	0	0	0	0	0	0	0	0	0	0	0	0	0	0	0	0	0	0	0	0	0	0	0
OTU_98	0	0	0	0	0	0	0	0	0	0	0.4	0.48	1.52	0	0	1.72	8.66	1.14	0.4	0.44	1.12	12.24	0	0	0	0	0	0	0.28	0.72	0.24	1.04	17.52	1.04	0	0	1.86	0	0.44	0	0	0	0	0	0	0.22	0	0	0
OTU_152	0	0	0	0	0	0	0	0	0	0	23.94	26.84	3.18	6.72	0.76	0.36	1.4	0	1.14	0.46	0	0.9	0	0	0	0	0	0	0	0	0	0	0	0	0	0	0	0	0	0	0	0	0	0	0	0.62	0.1	0	0
OTU_16	0	0	0	0	0	0	0	0	0	0	0	0	0	0	0	0	0	0	0	0	0.8	0	0	0	0	0	0	0	0	0	0	2.1	0.18	0	0	0	0	0	0	0	0	0	0	0	0	0.32	1.28	0.7	0.28
OTU_339	0	0	0	0	0	0	0	0	0	0	0.74	1.38	0	0	2	0.3	7.04	0.52	4.08	1.44	0	3.4	0	0	0	0	0	0	0	0	0	0	0	0	0	0	0	0	0	0	0	0	0	0	0	2.7	6.12	6.18	2.08
OTU_96	0	0	0	0	2.16	0	0	0	0	4.38	0	0	0	0	0	0	0	0	0	0	0	0	0	0	0	0	0	1.08	0	0	0	0	0	0	0	0	0	0	0	3.04	15.2	5.22	4.52	6.34	5.24	0	0	0	0
OTU_159	0	0	0	0	0	0	0	0	0	0	0	0	0	0	0	0	0	0	0	0	0	0	0	0	0	0	0	0	0.3	0.68	0	0.78	0.4	0	0	0.32	0	0	0.18	0	0	0	0	0	0	0.22	0.7	0	0.52
OTU_82	0	6.28	0	13.68	0	1.24	28.34	1.08	0.28	0.58	0	0	0	0	0	0	0	0	0	0	0	0	0	1	0.62	0	0	0.66	0	0	0	0	0	0	0	0	0	0	0	0	0	0.66	0	0	0	0	0	0	0
OTU_180	0	0	0	0	0	0	0	0	0	0	0	0	0	0	0	0	0	0	0	0	0.36	0	0	0	0	0	0	0	0	0	0.2	0.76	0	0	0	0.5	0	0	0.42	0	0	0	0	0	0	0.46	1.06	0	0
OTU_184	0	0	0	0	0	0	0	0	0	0	0	0	0	0	0	0	0	0	0	0	0	0	0	0	0	0	0	0	0	0	0	0	0	0	0	0	0	0	0	0	0	0	0	0	0	0	0	0	0
OTU_303	0	0	0	0	0	0	0	0	0	0	0	0	0	0	0	0.3	0	0	0	0	0	0	0	0	0	0	0	0	0	0	0	0	0	0	0	0	0	0	0	0	0	0	0	0	0	0.26	0.28	0	0
OTU_127	0	0	0	0	0	0	0	0	0	0	0	0	0	0	0	2.28	0	0.74	0	0.54	0.42	1.34	0	0	0	0	0	0	10.58	7.82	10.74	0.62	0.68	0	0	0	0	0	0	0	0	0	0	0	0	2.74	0	0.48	2.64
OTU_211	0	0	0	0	0	0	0	0	0	0	0	0	0	0	0	0	0	0	0	0	0	0	0	0	0	0	0	0	0	0	0	0	0	0	0	0	0	0	0	0	0	0	0	0	0	0	0	0	0
OTU_104	0	0	0	0	0	0	0	0	0	0	0	0	0	0	0	0	0	0	0	0	0	0	0	0	0	0	0	0	0	0	0	0	0.24	0	0	0	0.28	0	0	0	0	0	0	0	0	5.78	0.74	0	0.44
OTU_253	0	0	0	0	0	0	0	0	0	0	0	0	0	0	0	0	0	0	0	0	0	0	0	0	0	0	0	0	0	0	0	0	0	0	0	0	0	0	0	0	0	0	0	0	0	0	0.78	0	0
OTU_201	0	0	0	0	0	0	0	0	0	0	0	0	0	0	0	0	0	0	0	0	0	0	0	0	0	0	0	0	0	0	0	0	0	0	0	0	0	0	0	0	0	0	0	0	0	0	0	0	0.36
OTU_169	0	0	0	0	1.3	0	0	0	0	0	0	0	0	0	0	0	0	0	0	0	0	0	0	0	0	0	0	0	0.32	0.28	1.08	3.64	0.5	0	0	0	0	0	0.5	0	0	0	0	0.2	0	0	0.4	1.22	0
OTU_45	0	0	0	0	6.84	0	1.14	0	0	0	0	0	0	0	0	0	0	0	0	0	0	0	0	0	0	0	0	0	0	0.58	0.68	8.72	2.22	0	0	0	0	0	0	0	0	0	0	0	0	0	1.36	0	0
OTU_232	0	0	0	0	0	0	0	0	0	0	0	0	0	0	0	0	0	0	0	0	0	0	0	0	0	0	0	0	0	0	0	0	0	0	0	0	0	0	0	0	0	0	0	0	0	0	0	0	0
OTU_218	0	0	0	0	0	0	0	0	0	0	0	0	0	0	0	0	0	0	0	0	0	0	0	0	0	0	0	0	0	0	0	0	0	0	0	0	0	0	0	0	0	0	0	0	0	0	0	0	0
OTU_539	0	0	0	0	0	0	0	0	0	0	0	0	0	0	0	0	0	0	0	0	0	0	0	0	0	0	0	0	0	0	0	0	0	0	0	0	0	0	0	0	0	0	0	0	0	0	0	0	0
OTU_178	0	0	0	0	0	0	0	0	0	0	0	0	0	0	0	0	0	0	0	0	0	0	0	0	0	0	0	0	0	0	0	0	0	0	0	0	0	0	0	0	0	0	0	0	0	0.18	0.72	0.96	0
OTU_173	0	0	0	0	0	0	0	0	0	0	0	0	0.16	0	0.32	0	0.46	0	0	0	0	0	0	0	0	0	0	0	0	0	0	0	0	0	0	0	0	0	0	0	0	0	0	0	0	0	0.4	0.3	0
OTU_220	0	0	0	0	0	0	0	0	0	0	0	0	0	0	0	0	0	0	0	0	0	0	0	0	0	0	0	0.6	0	0	0	0	0	0	0	0	0	0	0	0	0	0	0	0	0	0	0	0	0
OTU_109	0	0	0	0	0	0	0	0	0	0	0	0	0	0	0	0	0	0	0	0	0	0	0	0	0	0	0	0	0	0.36	1.98	0.24	1.02	0.24	0	0	0	0	0	0	0	0	0	0	0	1.6	0	0	0.22
OTU_362	0	0	0	0	0	0	0	0	0	0	0	0	0	0	0	0	0	0	0	0	0	0	0	0	0	0	0	0	0	0	0	0	1.7	0	0	0	0	3.42	0	0	0	0	0	0	0	0	1.02	0	0.34
OTU_269	0	0	0	0	0	0	0	0	0	0	0	0	0	0	0	0	0	0	0	0	0	0	0	0	0	0	0	0	0	0	0	0	0	0	0	0	0	0	0	0	0	0	0	0	0	0	0	0	0
OTU_204	0	0	0	0	0	0	0	0	0	0	0	0	0	0	0	0	0	0	0	0.64	0	0.84	0	0	0	0	0	0	0	0	0	0.64	0.42	0	0	0	0	0	0	0	0	0.46	0	0	0	1.88	1.52	0.4	0
OTU_187	0	0	0	0	0	0	0	0	0	0	0	0	0	0	0	0	0	0	0	0	0	0	0	0	0	0	0	0	0	0	0	0	0	0	0	0	0	0	0	0	0	0	0	0	0	0	0.68	0	0.18
OTU_233	0	0	0	0	0	0	0	0	0	0	0	0	0	0	0	0	0	0	0	0	0	0	0	0	0	0	0	0	0	0	0	0	0	0	0	0	0	0	0	0	0	0	0	0	0	0	0	0	0
OTU_243	0	0	0	0	0	0	0	0	0	0	0	0	0	0	0	0	0	0	0	0	0	0	0	0	0	0	0	0	0	0	0	0	0	0	0	0	0	0	0	0	0	0	0	0	0	0	0	0	0
OTU_241	0	0	0	0	0	0	0	0	0	0	0	0	0	0	0	0	0	0	0	0	0	0	0	0	0	0	0	0	0.18	0	0.24	0	0	0	0.14	0	0	0	0	0	0	0	0	0	0	0	0.58	0	0
OTU_245	0	0	0	32.14	0	0	0	0	0	0	0	0	0	0	0	0	0	0	0	0	0	0	0	0	0	0	0	0	0	0	0	0	0	0	0	0	0	0	0	0	0	0	0	0	0	0	0	0	0
OTU_158	0	0	0	0	0	0	0	0	0	0	0	0	0	0	0	0	0	0	0	0	0	0	0	0	0	0	0	0	0	0	0	0	0	0	0	0	0	0	0	0	0	0	0	0	0	0	0	0	0
OTU_225	0	0	0	0	0	0	0	0	0	0	0	0	0	0	0	0.38	0	0.74	0	0	0	0	0	0	0	0	0.98	0	5.54	1.5	0	0.58	2.74	2.24	0.2	0.36	1.22	1.5	2.46	0	0	0	0	0	0	1.8	0	0.46	1.36
OTU_280	0	28.06	0	0	0.7	0	0	0	0	0	0	0	0	0	0	0	0	0	0	0	0	0	0	0	0	0	0	0	0	0	0	0	0	0	0	0	0	0	0	0	0	0	0	0	0	0	0	0	0
OTU_228	0	0	0	0	0	0	0	0	0	0	0	0	0	0	0.3	0	0	0	0	0	14.66	0	0	0	0	0	0	0	0	0	0	0	0	0	0	0	0	0	0	0	0	0	0	0	0	0.8	0.56	0.32	0
OTU_349	0	0	0	0	0	0	0	0	0	0	0	0	0	0	0	0	0	0	0	0	0	0	0	0	0	0	0	0	0	0	0	0	0	0	0	0	0	0	0	0	0	0	0	0	0	0	0	0	0
OTU_246	0	0	0	0	0	0	0	0	0	0	0	0	0	0	0	0	0	0	0	0	0	0	0	0	0	0	0	0	0	0	0	0	0	0	0	0	0	0	0	0	0	0	0	0	0	0.2	0.32	0.46	0
OTU_234	0	0	0	0	0	0	0	0	0	0	0	0	0	0	0	0	0	0	0	0	0	0	0	0	0	0	0	0	0	0	0	0	0	0	0	0	0	0	0	0	0	0	0	0	0	0.2	0	0	0
OTU_552	0	0	0	0	0	0	0	0	0	0	0	0	0	0	0	0	0	0	0	0	0	0	0	0	0	0	0	0	0	0	0	0	0	0	0	0.5	0	0	0.28	0	0	0	0	0	0	0	0	0	2.98
OTU_249	0	0	0	0	0	0	0	0	0	0	3.14	3.92	0.66	0.54	5	0	0	0	0.56	0.16	0	0.38	0	0	0	0	0	0	0	0	0	0	0	0	0	0	0	0	0	0	0	0	0	0	0	0.28	2.08	1.4	0.12
OTU_289	0	0	0	0	3.58	0	0	0	0	0	0.36	0.74	6.16	0.8	2.3	0.62	0	1.46	0.16	1.34	0.92	3.78	0	0	0	0	0	0	0	0.34	0	0	0	0	0	0	0.18	0	0.36	0	0	0	0	0	0	0	0	0	0
OTU_13	0	0	0	0	0	0	0	0	0	0	0	0	0	0	0	0	0	0	0	0	0	0	0	0	0	0	0	0	0	0	0	0	0	0	0	0	0	0	0	0	0	0	0	0	0	0	0.76	0	0
OTU_304	0	0	0	0	0	0.48	0	0	0	0	0	0	0	0	0	0	0	0	0	0	0	0	0	0	0	0	0	1.36	0	0	0	0	0	0	0	0	0	0	0	0	0	0	0	0	0	0	0	0	0
OTU_186	0	0	0	0	0	0	0	0	0	0	0	0	0	0	0	0	0	0	0	0	0	0	0	0	0	0	0	0	0	0	0	0	0	0	0	0	0	0	0	0	0	0	0	0	0	0	0	0	0
OTU_144	0	0	0	0	0	0	0	0	0	0	0	0	0	0	0	0	0	0	0	0	0	0	0	0	2.1	0	0	1	0	0	0	0	0	0	0	0	0	0	0	0	0	0	0	0	0	0	0	0	0
OTU_244	0	0	0	0	0	0	0	0	0	0	3.74	1.56	1.1	1.98	7.18	0	0.62	0	0	0	0	0	0	0	0	0	0	0	0	0	0	0	0	0	0	0	0	0	0	0	0	0	0	0	0	0.18	1.24	0.26	0
OTU_23	0	0	0	0	0	0	0	0	0	0	0	0	0	0	0	0	0	0	0	0	0	0	0	0	0	0	0	0	0	0	0	0	0	0	0	0	0	0	0	0	0	0	0	0	0	0.3	0.38	0	0
OTU_519	0	0	0	0	0	0	0	0	0	0	0	0	0	0	0	0.38	0.68	2.32	2.18	0	0	0.36	0	0	0	0	0	0	0	0	0	0	0	0	0	0	0	0	0	0	0	0	0	0	0	0.38	0	0	1.66
OTU_182	18.66	0	0	0	0	0	0	0	0	0	0	0	0	0	0	0	0	0	0	0	0	0	0	0	0	0	0	0	0	0	0	0	0	0	0	0	0	0	0	0	0	0	0	0	0	0	0	0	0
OTU_259	0	0	0	0	0	0	0	0	0	0	0.46	0.8	0	0	0	1.8	0	0	0	0.2	0	0	0	0	0	0	0	0	4.9	4.9	3.96	0.32	1.76	0	0	0	1	0	0	0	0	0	0	0	0	0	0	0	0
OTU_276	0	0	0	0	0	0	0	0	0	0	0	0	0	0	0	0	0	0	0	0	0	0	0	0	0	0	0	0	0	0	0	0	0	0	0	0	0	0	0	0	0	0	0	0	0	0	0	0	0
OTU_132	0	0	0	0	0.62	1.26	0.36	3.22	3.6	3.42	0	0	0	0	0	0	0	0	0	0	0	0	0	0	2.36	3.34	0	0.7	0	0	0	0	0	0	0	0	0	0	0	0	0	0	0	0	0	0	0	0	0
OTU_331	0	0	0	0	0	0	0	0	0	0	0	0	0	0	0	0	0	0	0	0	0	0	0	0	0	0	0	0	0	0.28	0	0	0	0	0	0	0	0	0	0	0	0	0	0	0	0.3	0	0	0
OTU_117	0	0	0	0	0	0	0	0	0	0	0	0	0	0	0	0	0	0	0	0	0	0	0	0	0	0	0	0	0	0	0	0	0	0	0	0	0	0	0	0	0	0	0	0	0	0	0	0	0
OTU_556	0	0	0	0	0	0	0	0	0	0	0	0	0	0	0	0	0	0	0	0	0	0	0	0	0	0	0	0	0	0	0	0	0	0	0	0	0	0	0	0	0	0	0	0	0	0.64	0.14	4.58	2.74
OTU_305	0	0	0	0	0	0	0	0	0	0	0	0	0	0	0	0	0	0	0	0	0	0	0	0	0	0	0	0	0	0	0	0	0	0	0	0	0	0	0	0	0	0	0	0	0	0	0	0	0
OTU_240	9.86	0	0	0	0	0	0	0	0	0	0	0	0	0	0	0	0	0	0	0	0	0	0	0	0	1.56	0	3.34	0	0	0	0	0	0	0	0	0	0	0	0	0	0	0	0	0	0	0	0	0
OTU_328	0	0	0	0	0	0	0	0	0	0	0	0	0	0	0	0	2.14	0	0.72	1.56	1.5	2.74	0	0	0	0	0	0	0	0	0	0	0.46	0	0	0.72	0	0	0	0	0	0	0	0	0	0	0	0	0
OTU_286	0	0	0	0	0	0	0	0	0	0	0	0	0	0	0	0	0	0	0	0	0	0	0	0	0	0	0	0	3.64	1.3	0.94	0.36	1.98	0.34	0.36	0.28	0.38	0.84	0.86	0	0	0	0	0	0	0.8	0	0	0.12
OTU_296	0	0	0	0	0	0	0	0	0	0	0	0.24	0.36	0	0	2.52	1.8	1.02	0.24	0.22	0	2.84	0	0	0	0	0	0	0	0	0	0	0	0	0	0	0	0	0	0	0	0	0	0	0	1.5	0	0	0.5
OTU_279	0	0	0	0	0	0	0	0	0	0	0	0	0	0	0	0	0	0	0	0	13.48	0	0	0	0	0	0	0	0	0	0	0	0	0	0	0	0	0	0	0	0	0	0	0	0	0	0	0	0
OTU_783	0	0	0	0	0	0	0	0	0	0	0	0	0	0	0	0	0	0	0	0	0	0	0	0	0	0	0	0	0	0	0	0	0	0	0	0	0	0	0	0	0	0	0	0	0	0	0	0	0
OTU_133	0	0	0	0	0	0	0	0	0	0	0	0	0	0	0	0	0	0	0	0	0	0	0	0	0	0	0	0	0	0	1.76	0	0	0	0	0	0	0	0	0	0	0	0	0	0	0	0.18	0	0
OTU_298	0	0	0	0	0	0	0	0	0	0	0	0	0	0	0	0	0	0	0	0	0	0	0	0	0	0	0	0	0	0	0	0	0	0	0	0	0	0	0	0	0	0	0	0	0	0	0	0	0
OTU_439	0	12.7	0	0	0	0	0	0	0	0	0	0	0	0	0	0	0	0	0	0	0	0	0	0	0	0	0	0	0	0	0	0	0	0	0	0	0	0	0	0	0	0	0	0	0	0	0	0	0
OTU_313	0	0	0	0	0	0	0	0	0	0	0	0	0	0	0	0	0.94	1.54	2.66	0.26	0.44	0.4	0	0	0	0	0	0	0	0	0	0	0	0	0	0	0	0	0	0	0	0	0	0	0	0	0	0	0.08
OTU_191	0	0	0	0	0	0	0	0	0	0	0	0	2.4	0.18	0.32	2.72	0	0.76	0	1.4	1.32	0.62	0	0	0	0	0	0	0	0	0	0	0	0	0	0	0	0	0	0	0	0	0	0	0	0	0.5	0	0
OTU_170	0	6.14	5.92	0	0	0	0	0	0	0	0	0	0	0	0	0	0	0	0	0	0	0	0	0	0	0	0	0	0	0	0	0	0	0	0	0	0	0	0	0	0	0	0	0	0	0	0	0	0
OTU_111	0	0	0	0	0	0	0	0	0	0	0	0	0	0	0	0	0	0	0	0	0	0	0	0	0	0	0	0	0	0	0	0	0	0	0	0	0	0	0	0	0	0	0	0	0	0	0	0	0
OTU_401	0	0	0	0	0	0	0	0	0	0	0	0	0	0	0	7.82	0.16	0	0.28	0	0	1.6	0	0	0	0	0	0	0	0.3	0.98	0	0.46	0	0	0	0	0	0	0	0	0	0	0	0	0	0	0	0
OTU_317	0	0	0	0	0	0	0	0	0	0	0	0	0	0	0	0	0	0	0	0	0	0	0	0	0	0	0	0	0	0	0	0	0.22	0	0	0	0	0	0	0	0	0	0	0	0	0	0	0	0
OTU_461	0	0	0	11.36	0	0	0	0	0	0	0	0	0	0	0	0	0	0	0	0	0	0	0	0	0	0	0	0	0	0	0	0	0	0	0	0	0	0	0	0	0	0	0	0	0	0	0	0	0
OTU_417	0	0	0	10.58	0	0	0	0	0	0	0	0	0	0	0	0	0	0	0	0	0	0	0	0	0	0	0	0	0	0	0	0	0	0	0	0	0	0	0	0	0	0	0	0	0	0	0	0	0
OTU_451	0	0	0	0	0	0	0	0	0	0	0	0	0	0	0	0	0	0	0	0	0	0	0	0	0	0	0	0	0	0	0	0	0	0	0	0	0	0	0	0	0	0	0	0	0	0	0	0	0
OTU_312	0	0	0	0	0	0	0	0	0	0	0	0	0	0	0	0	0	0	0	0	1	0	0	0	0	0	0	0	0	0	0	0	0	0	0	0.64	0	0	0	0	0	0	0	0	0	0	0.9	0.42	0
OTU_320	0	0	0	0	0	0	0	0	0	0	0	0	2.2	0	0	0	0.9	0	0	1.86	0.22	0.8	0	0	0	0	0	0	0	0	0	0	0	0	0	0	0	0	0	0	0	0	0	0	0	0	0	0	0
OTU_471	0	0	0	0	0	0	0	0	0	0	0.34	0.5	0	0	0.34	0	0	0	1.02	0	0	0.7	0	0	0	0	0	0	0	0	0	0	0	0	0	0	0	0	0	0	0	0	0	0	0	0	0.42	0	0.36
OTU_458	0	0	0	0	0	0	0	0	0	0	0	0	0	0	0	0	0	0	0	0	0	0	0	0	0	0	0	0	0	0	0	0	0	0	0	0	0	0	0	0	0	0	0	0	0	0	0	0	0
OTU_377	0	0	0	0	0	0	0	0	0	0	0	0	0	0	0	0	0	0	0	0	0	0	0	0	0	0	0	0	0	0	0	0	0	0	0	0	0	0	0	0	0	0	0	0	0	0	0	0	0
OTU_497	0	0	0	0	0	0	0	0	0	0	0	0	0	0	0	0	0	0	0	0.96	0	0	0	0	0	0	0	0	0	0	0	0	0	0	0	0	0	0	0	0	0	0	0	0	0	0	0	0	0
OTU_188	0	0	0	0	0	0	0	0	0	0	0	0	0	0	0	0	0	0	0	0	0	0	0	0	0	0	0	0	0	0	0	0	4	2.94	0	0	0	0.52	0.82	0	0	0	0	0	0	0.24	0	0	0
OTU_382	0	0	0	0	0	0	0	0	0	0	0	0	0	0	0	0	0	0	0	0	0	0	0	0	0	0	0	0	0	0	0	0	0	0	0	0	0	0	0	0	0	0	0	0	0	0	0.18	0	0.22
OTU_278	0	0	0	0	0	0	0	0	0	0	0	0	0	0	0	0	0	0	0	0	0	0	0	0	0	0	0	0	0.58	0	0	0	0	0	0	0	0	0	0	0	0	0	0	0	0	0	1.08	0	0
OTU_356	0	0	0	0	0	0	0	0	0	0	0	0.88	0.8	0.26	1.94	1.12	0	0.92	0	0.98	0.46	1.94	0	0	0	0	0	0	0	0	0	0	0	0	0	0	0	0	0	0	0	0	0	0	0	0	0	0	0
OTU_28	0	0	0	0	0	0	0	0	0	0	0	0	0	0	0	0	0	0	0	0	0	0	0	0	0	0	0	0	0	0	0.4	0.4	1.76	0	0	0	0	0	0	0	0	0	0	0	0	0	0.3	0	0
OTU_495	0	0	0	0	0	0	0	0	0	0	0	0	0	0	0	0	0	0	0	0	0	0	0	0	0	0	0	0	0	0	0	0	0	0	0	0	0	0	0	0	0	0	0	0	0	0	0	0	0
OTU_457	0	0	0	0	0	0	0	0	0	0	0	0	0	0	0	0	0	0	0	0	0	0	0	0	0	0	0	0	0	0	0	0	0	0	0	0	0	0	0	0	0	0	0	0	0	0.3	0.16	0	0
OTU_468	0	0	0	9.12	0	0	0	0	0	0	0	0	0	0	0	0	0	0	0	0	0	0	0	0	0	0	0	0	0	0	0	0	0	0	0	0	0	0	0	0	0	0	0	0	0	0	0	0	0
OTU_625	0	0	0	0	0	0	0	0	0	0	0	0	0	0	0	0	0	0	0	0	0	0	0	0	0	0	0	0	0	0	0	0	0	0	0	0	0	0	0	0	0	0	0	0	0	0	0	0	0.38
OTU_332	0	0	0	0	0	0	0.12	0	0.16	0	0	0	0	0	0	0	0	0	0	0	0	0	0	0	0.06	0	0	0.38	0	0	0	0	0	0	0	0	0	0	0	0.34	0.68	0.48	0.32	0.78	0.78	0	0	0	0
OTU_492	0	0	0	0	0	0	0	0	0	0	0	0	0	0	0	0	0	0	0	0	0	0	0	0	0	0	0	0	0	0	0	0	0	0	0	0	0	0	0	0	0	0	0	0	0	0.56	0	0	0
OTU_90	0.58	0.52	0.7	1.16	0.26	0	0.98	0.44	1.16	0.76	0	0	0	0	0	0	0	0	0	0	0.06	0	0.42	0.42	0.34	0.44	0	0.26	0	0	0	0	0	0	0	0	0	0	0	0	0	0	0	0	0	0	0	0	0
OTU_562	0	0	0	0	0	0	0	0	0	0	0	0	0	0	0	0	0	0	0	0	0	0	0	0	0	0	0	0	0	0	0	0	0	0	0	0	0	0	0	0	0	0	0	0	0	0	0	0	0
OTU_381	0	0	0	0	0	0	0	0	0	0	0.42	0.3	0	0	0	0.84	0	0	0	0.18	0.32	0	0	0	0	0	0	0	0.68	0.26	1.96	0	2.64	0	0	0	0.5	0	0	0	0	0	0	0	0	0	0	0	0
OTU_260	0	0	0	0	0	0	0	0	0	0	0	0	0	0	0	0	0	0	0	1.64	0	0	0	0	0	0	0	0	0	0	0	0	0	0	0	0	3.64	0	0	0	0	0	0	0	0	0	0	0	0
OTU_480	0	0	0	0	0	0	0	0	0	0	0.24	0.66	1.14	0.32	0.32	0	0.68	0	0	0.26	0	0	0	0	0	0	0	0	0	0	0	0	0	0	0	0	0	0	0	0	0	0	0	0	0	0	0.46	0	0
OTU_452	0	0	0	0	0	0	0	0	0	0	0	0	0	0	0	0	0	0	0	0	0	0	0	0	0	0	0	0	0	0	0	0	0	0	0	0	0	0	0	0	0	0	0	0	0	0	0	0	0
OTU_397	0	0	0	0	0.1	0	0	0	0	0	0	0	0.24	0	0	0	0	0	0	0	1.1	0	0	0	0	0	0	0	0	0	3.1	0	0.5	0	0	0	0	0	0	0	0	0	0	0	0	0	0	0	0
OTU_351	0	0	0	0	0	0	0	0	0	0	0	0	0	0	0	0	0	0	0	0	0	0	0	0	0	0	0	0	0	0	0	0	0	0	0	0	0	0	0	0	0	0	0	0	0	0	1.54	0	0
OTU_270	0	0	0	0	0	0	0	0	0	0	0	0	0	0	0	0	0	0	0	1.2	0	0	0	0	0	0	0	0	0	0	0	0	0	0.32	0.26	0	0.78	0	0	0	0	0	0	0	0	0	0	0	0.14
OTU_425	0	0	0	0	0	0	0	0	0	0	0	0	0	0	0	0	0	0	0	0	0	0	0	0	0	0	0	0	0	0	0	0	0	0	0	0	0	0	0	0	0	0	0.22	0	0	0	0	0	0
OTU_402	0	0	0	0	0	0	0	0	0	0	0	0	0	0	0	0	0	0	0	0	0	0.66	0	0	0	0	0	0	0	0	0	0	0	0	0	0	0	0	0	0	0	0	0	0	0	0	0	0	0
OTU_527	0	0	0	0	0	0	0	0	0	0	0	0	0	0	0	0	0	0	0	0	0	0	0	0	0	0	0	0	0	0	0	0	0	0	0	0	0	0	0	0	0	0	0	0	0	0	0	0	0
OTU_346	0	0	0	0	0	0	0	0	0	0	0	0	0	0	0	0	0	0	0	0	0	0	0	0	0	0	0	0	0	0	0	0	0	0	0	0	0	0	0	0	0	0	0	0	0	0	0	0	0
OTU_179	0	0	0	0	0	0	0	0	0	0	0	0	0	0	0	0	0	0	0	0	0	0	0	0	0	0	0	0	0	0	0	0	0	0	0	0	0	0	0	0	0	0	0	0	0	0	0	0	0
OTU_464	0	6.2	0	0	0	0	0	0	0	0	0	0	0	0	0	0	0	0	0	0	0	0	0	0	0	0	0	0	0	0	0	0	0	0	0	0	0	0	0	0	0	0	0	0	0	0	0	0	0
OTU_369	0	0	0	0	0	0	0	0	0	0	0	0	0	0	0	0	0	0	0.78	0.8	0.26	0	0	0	0	0	0	0	0	0	0	0	0	0	0	0	0	0	0	0	0	0	0	0	0	0.2	0	0	0
OTU_213	0	0	0	0	0	0	0	0	0	0	0	0	0	0	0	1.08	0.6	0.52	0.68	0.42	0	0	0	0	0	0	0	0	0	0	0	0	0	0	0	0	0	0	0	0	0	0	0	0	0	0	0	0	0.1
OTU_502	0	0	0	0	0	0	0	0	0	0	0	0	0	0	0	0	0	0	0	0	0	0	0	0	0	0	0	0	0	0	0	0	0	0	0	0	0	0	0	0	0	0	0	0	0	0	0	0	0
OTU_459	0	0	0	0	0	0	0	0	0	0	0	0	0	0	0	0	0	0	0	0	0	0	0	0	0	0	0	0	0	0	0	0	0	0	0	0	0	0	0	0	0	0	0	0	0	0	0.44	0	0
OTU_474	0	0	0	0	0	0	0	0	0	0	0.52	0.54	1.48	0	1.46	0.34	0	0	0	1	0.1	0.28	0	0	0	0	0	0	0	0	0	0	0	0	0	0	0	0	0	0	0	0	0	0	0	0	0	0	0
OTU_334	0	0	0	0	0	0	0	0	0	0	0	0	0	0	0	0	0	0	0	0	0	0	0	0	0	0	0	0	0	0	0	0	0	0	0	0	0	0	0	0	0	0	0	0	0	0	0	0	0
OTU_247	0	0	0	0	0	0	0	0	0	0	0	0	0	0	0	0	0	0	0	0	0	0	0	0	0	0	0	0	0	0	0	0	0	0	0	0	0	0	0	0	0	0	0	0	0	0	0	0	0
OTU_560	0	0	0	0	0	0	0	0	0	0	0	0	0	0	0	0	0	0	0	0	0	0	0	0	0	0	0	0	0	0	0	0	0	0	0	0	0	0	0	0	0	0	0	0	0	0	0.26	0	0
OTU_601	0	0	0	0	0	0	0	0	0	0	0	0	1.12	0	0	3.68	0	0	0	0.6	0	0	0	0	0	0	0	0	0	0	0	0	0	0	0	0	0	0	0	0	0	0	0	0	0	0	0	0	0
OTU_530	0	4.24	0	0	0	0	0	1	0	0	0	0	0	0	0	0	0	0	0	0	0	0	0	0	0	0	0	0	0	0	0	0	0	0	0	0	0	0	0	0	0	0	0	0	0	0	0	0	0
OTU_687	0	0	0	0	0	0	0	0	0	0	0	0	0	0	0	0	0	0	0	0	0	0	0	0	0	0	0	0	0	0	0	0	0	0	0	0	0	0	0	0	0	0	0	0	0	0	0	0	0
OTU_483	0	0	0	0	0	0	0	0	0	0	0	0	0	0	0	0	0	0	0	0	0	0	0	0	0	0	0	0	0	0	0	0	0	0	0	0	0	0	0	0	0	0	0	0	0	0	0	0	0
OTU_791	0	0	0	0	0	0	0	0	0	0	0	0	0	0	0	0	0	0	0	0	0	0	0	0	0	0	0	0	0	0	0	0	5.22	0	0	0	0	0	0	0	0	0	0	0	0	0	0	0	0
OTU_446	0	0	0	0	0	0	0	0	0	0	0	0	0	0	0	0	0	0	0.26	0.5	1.24	0	0	0	0	0	0	0	0	0	0	1.26	0.72	0	0	0	0	0	0	0	0	0	0	0	0	0	0.38	0	0.34
OTU_466	0	0	0	0	0	0	0	0	0	0	0	0	0	0	0	0	0	0	0	0	0	0	0	0	0	0	0	0	0	0	0	0	0.44	0	0	0	0	0	0	0	0	0	0	0	0	0	0	0	0
OTU_449	0	0	0	0	0	0	0	0	0	0	0	0	0	0	0	0	0	0	0	0	0	0.34	0	0	0	0	0	0	0.2	1.1	0	0	0	0	0	0	0.42	0	0	0	0	0	0	0	0	0.48	0	0	1.36
OTU_659	0	0	0	0	0	0	0	0	0	0	0	0	0	0	0	0	0.6	0.32	0	0	0.06	0	0	0	0	0	0	0	0	0	0	0	0	0	0	0	0	0	0	0	0	0	0	0	0	0	0	0.36	0
OTU_550	0	0	0	0	3.14	0	0	0	0	0	0	0	0	0	0	0	0	0	0	0	0	0	0	0	0	1.8	0	0	0	0	0	0	0	0	0	0	0	0	0	0	0	0	0	0	0	0	0	0	0
OTU_564	0	0	0	0	0	0	0	0	0	0	0	0	0	0	0.3	3.62	0	0	0	0	0	0	0	0	0	0	0	0	0	0	0.36	0	0	0	0	0	0	0	0	0	0	0	0	0	0	0	0	0	0
OTU_597	0	0	0	0	0	0	0	0	0	0	0	0	0	0	0	0	0	0	0	0	0	0	0	0	0	0	0	0	0	0	0	0	0	0	0	0	0	0	0	0	0	0	0	0	0	0	0.42	0	0
OTU_116	0	0	0	0	0	0	0	0	0	0	0	0	0	0	0	0	0	0	0	0	0	0	0	0	0	0	0	0	0	0	0	0	0	0	0	0	0	0	0	0	0	0	0	0	0	0.38	0.16	0	0
OTU_454	0	0	0	0	0	0	0	0	0	0	0	0	0	0	0	0	0	0	0	0	0	0	0	0	0	0	0	0	0	0	0	0	0	0	0	0	0	0	0	0	0	0	0	0	0	0	0	0	0
OTU_147	0	0	0	0	0	0	0	0	0	0	0	0	0	0	0	0	0	0	0	0	0	0	0	0	0	0	0	0	0	0	0	0	0	0	0	0	0	0	0	0	0	0	0	0	0	0.16	0	0	0
OTU_335	0	0	0	0	0	0	0	0	0	0	0	0	0	0	0	0	0	0	0	0	0	0	0	0	0	0	0	0	0	0	0	0	0	0	0	0	0	0	0	0.28	1.48	0	0	0.48	0.26	0	0	0	0
OTU_645	0	0	0	0	0	0	0	0	0	0	0	0	0	0	0	0	0	0	0	0	0	0	0	0	0	0	0	0	0	0	0	0	0	0	0	0	0	0	0	0	0	0	0	0	0	0	0	0	0
OTU_368	2.86	0	0	0	0	0	0	0	0	0	0	0	0	0	0	0	0	0	0	0	0	0	0	0	0	0	0	1.22	0	0	0	0	0	0	0	0	0	0	0	0	0	0	0	0	0	0	0	0	0
OTU_355	0	0	0	0	0	0	0	0	0	0	0	0	0	0	0	0	0	0	0	0	0	0	0	0	0	0	0	0	0	0	0	0	0	0	0	0	0	0	0	0	0	0	0	0	0	0	0	0	0
OTU_516	0	0	0	4.02	0	0	0	0	0	0	0	0	0	0	0	0	0	0	0	0	0	0	0	0	0	0	0	0	0	0	0	0	0	0	0	0	0	0	0	0	0	0	0	0	0	0	0	0	0
OTU_192	0	3.92	0	0	0	0	0	0	0	0	0	0	0	0	0	0	0	0	0	0	0	0	0	0	0	0	0	0	0	0	0	0	0	0	0	0	0	0	0	0	0	0	0	0	0	0	0	0	0
OTU_472	0	0	0	0	0	0	0	0	0	0	0.3	0	0	0	0.6	0	0	0	0	0.1	1.06	0.34	0	0	0	0	0	0	0	0	0	0	0	0	0	0	0	0	0	0	0	0	0	0	0	0	0	0	0
OTU_257	0	0	0	0	0	1.4	0.9	0	0	0	0	0	0	0	0	0	0	0	0	0	0	0	0	0	0	0	0	0	0	0	0	0	0	0	0	0	0	0	0	0	0	0	0	0	0	0	0	0	0
OTU_440	0	0	0	0	0	0	0	0	0	0	0	0	0	0	0	0	0	0	0	0	0	0	0	0	0	0	0	0	0	0	0	0	0	0	0	0	0	0	0	0	0	0	0	0	0	0	0	0	0
OTU_476	0	0	0	0	0	0	0	0	0	0	0	0	0.56	0.62	0.3	1.02	0	0	0	0.72	0	0	0	0	0	0	0	0	0	0	0	0.48	0	0	0	0	0	0	0	0	0	0	0	0	0	0	0	0	0
OTU_749	0	0	0	0	0	0	0	0	0	0	0	0	0	0	0	0	0	0	0	0	0	0	0	0	0	0	0	0	0	0	0	0	0	0	0	0	0	0	0	0	0	0	0	0	0	0	0	0	0
OTU_509	0	0	0	0	0	0	0	0	0	0	0	0	0	0	0	0	0	0	0	0	0	0	0	0	0	0	0	0	0	0	0	0	0	0	0	0	0	0	0	0	0	0	0	0	0	0.5	0	0.96	0
OTU_534	0	0	0	0	1.18	0	0	0	0	0	0	0	0	0	0	0	0	0	0	0	0	0	0	0	0	0	0	0	0	0	0	0	0	0	0	0	0	0	0	0	0	0	0	0	0.26	0	0	0	0
OTU_428	0	0	0	0	0	0	0	0	0	0	0	0	0	0	0	0	0	0	0	0	0	0	0	0	0	0	0	0	0	0	0	0	0	0	0	0	0	0	0	0	0	0	0	0	0	0	0	0	0
OTU_379	0	0	0	0	0	0	0	0	0	0	0	0	0	0	0	0	0	0	0	0	0	0	0	0	0	0	0	0	0	0	0	0	0	0	0	0	0	0	0	0	0	0.68	0	0.44	0	0	0	0	0
OTU_422	0	0	0	0	0	0	0	0	0	0	0	0	0	0	0	0	0	0	0	0	0	0	0	0	0	0	0	0	0	0	0	0	0	0	0	0	0	0	0	0	0	0	0	0	0	0	0	0	0
OTU_569	0	0	0	0	0	0	0	0	0	0	0	0	0	0	0	0	0	0	0	0	0	0	0	0	0	0	0	0	0	0	0	0	0	0	0	0	0	0	0	0	0	0	0	0	0	0	0	0	0
OTU_666	0	0	0	0	0	0	0	0	0	0	0	0	0	0	0	0	0.28	0	1.74	0	0	0	0	0	0	0	0	0	0	0	0	0	0	0	0	0.66	0	0	0	0	0	0	0	0	0	0	0	0	0
OTU_536	0	0	0	0	0	0	0	0	0	0	0	0	0	0	0	0	0	0	0	0	0	0	0	0	0	0	0	0	0	0	0	0	0	0	0	0	0	0	0	0	0	0	0	0	0	0	0	0	0
OTU_500	0	0	0	0	0	0	0	0	0	0	0	0	0	0	0	0	0	0	0	0	0	0	0	0	0	0	0	0	0	0	0	0	0	0	0	0	0	0	0	0	0	0	0	0	0	0	0.48	0	0
OTU_710	0	0	0	0	0	0	0	0	0	0	0	0	0	0	0	0	0	0	0	0	0	0	0	0	0	0	0	0	0	0	0	0	0	0	0	0	0	0	0	0	0	0	0	0	0	0	0	0	0
OTU_490	0	0	0	0	3.12	0	0	0	0	0	0	0	0	0	0	0	0	0	0	0	0	0	0	0	0	0	0	0	0	0	0	0	0	0	0	0	0	0	0	0	0	0	0	0	0	0	0	0	0
OTU_146	0	0	0	0	0	0	0	0	0	0	0	0	0	0	0	0	0.46	0.34	0	0.32	0.1	0	0	0	0	0	0	0	0.38	0	0	0	0.74	0	0	0	0	0	0.12	0	0	0	0	0	0	0	0	0	0
OTU_414	0	0	3	0	0	0	0	0	0	0	0	0	0	0	0	0	0	0	0	0	0	0	0	0	0	0	0	0	0	0	0	0	0	0	0	0	0	0	0	0	0	0	0	0	0	0	0	0	0
OTU_548	0	0	0	0	0	0	0	0	0	0	0	0	0	0	0	0	0	0	0	0	0	0	0	0	0	0	0	0	0	0.88	0.66	0	0.24	0	0	0	0	0.2	0	0	0	0	0	0	0	0	0	0	0
OTU_581	0	0	0	0	2.56	0	0	0	0	0	0	0	0	0	0	0	0	0	0	0	0	0	0	0	0	0	0	0	0	0	0	0	0	0	0	0	0	0	0	0	0	0	0	0	0	0	0	0	0
OTU_499	0	0	0	0	0	0	0	0	0	0	0	0	0	0	0	0	0	0	0	0	0	0	0	0	0	0	0	2.94	0	0	0	0	0	0	0	0	0	0	0	0	0	0	0	0	0	0	0	0	0
OTU_648	0	0	0	0	0	0	0	0	0	0	0	0	0	0	0	0	0	0	0	0	0	0	0	0	0	0	0	0	0	0	0	0	0	0	0	0	0	0	0	0	0	0	0	0	0	0	0	0.26	0
OTU_591	0	0	0	0	0	0	0	0	0	0	0	0	0	0	0	0	0	0	0	0	0	0	0	0	0	0	0	0	0	0	0.48	1.32	0	0	0	0	0	0	0	0	0	0	0	0	0	0	0.18	0	0
OTU_473	0	0	0	0	0	0	0	0	0	0	0	0	0	0	0	0.34	0	0	0	0	0.14	0	0	0	0	0	0	0	0	0	0.66	0	0	0	0	0	0	0	0	0	0	0	0	0	0	0	0	0	0.26
OTU_603	0	0	0	0	2.18	0	0.26	0	0	0	0	0	0	0	0	0	0	0	0	0	0	0	0	0	0	0	0	0	0	0	0	0	0	0	0	0	0	0	0	0	0	0	0	0	0	0	0	0	0
OTU_647	0	0	0	0	2.44	0	0	0	0	0	0	0	0	0	0	0	0	0	0	0	0	0	0	0	0	0	0	0	0	0	0	0	0	0	0	0	0	0	0	0	0	0	0	0	0	0	0	0	0
OTU_618	0	0	0	0	0	0	0	0	0	0	0	0	0	0	0	0	0	0.9	0.68	0	0	0.48	0	0	0	0	0	0	0	0	0	0	0	0	0	0	0	0	0	0	0	0	0	0	0	0	0	0	0
OTU_498	0	0	0	0	0	0	0	0	0	0	0	0	0	0	0	0	0	0	0	0	0	0	0	0	0	0	0	0	0	0	0	0	0	0	0	0	0	0	0	0	0	0	0	0	0	0	0	0.2	0
OTU_554	0	0	0	0	0	0	0	0	0	0	0	0	0	0	0	0	0	0	0	0	0	0	0	0	0	0	0	0	0	0	0	0	0	0	0	0	0	0	0	0	0	0	0	0	0	0	1.12	0	0
OTU_615	0	0	0	0	0	0	0	0	0	0	0	0	0	0	0	0	0	0	0	0	0.62	0	0	0	0	0	0	0	0	0	0	0	0	0	0	0	0	0	0	0	0	0	0	0	0	0.52	0	0	0
OTU_567	0	0	0	0	2.34	0	0	0	0	0	0	0	0	0	0	0	0	0	0	0	0	0	0	0	0	0	0	0	0	0	0	0	0	0	0	0	0	0	0	0	0	0	0	0	0	0	0	0	0
OTU_477	0	0	0	0	0	0	0	0	0	0	0	0	0	0	0	0	0	0	0	0	0	0	0	0	0	0	0	0	0	0	0	0	0	0	0	0	0	0	0	0	0	0	0	0	0	0	0	0	0
OTU_522	0	0	2.2	0	0	0	0	0	0	0	0	0	0	0	0	0	0	0	0	0	0	0	0	0	0	0	0	0	0	0	0	0	0	0	0	0	0	0	0	0	0	0	0	0	0	0	0	0	0
OTU_520	0	0	0	0	2.08	0	0	0	0	0	0	0	0	0	0	0	0	0	0	0	0	0	0	0	0	0.1	0	0	0	0	0	0	0	0	0	0	0	0	0	0	0	0	0	0	0	0	0	0	0
OTU_393	0	0	0	0	0	0	0	0	0	0	0	0	0	0	0	0.68	0	0	0	0.34	0.38	0	0	0	0	0	0	0	0	0	0	0.26	0	0	0	0	0	0	0	0	0	0	0	0	0	0	0	0	0
OTU_730	0	0	0	0	0	0	0	0	0	0	0	0	0	0	0	0	0	0	0	0	0	0	0	0	0	0	0	0	0.3	0.2	0.36	0	0	0	0	0	0	0	0	0	0	0	0	0	0	0.24	0	0	0.14
OTU_485	0	0	2.14	0	0	0	0	0	0	0	0	0	0	0	0	0	0	0	0	0	0	0	0	0	0	0	0	0	0	0	0	0	0	0	0	0	0	0	0	0	0	0	0	0	0	0	0	0	0
OTU_200	0	0	0	0	0	0	0	0	0	0	0	0	0	0	0	0	0	0	0	0	0	0	0	0	0	0	0	0	0	0	0	0	0	0	0	0	0	0	0	0	0.48	0	0	0	0	0	0	0	0
OTU_557	0	0	0	0	0	0	0	0	0	0	0	0	0.38	0	0	0	0	0	0	0	1.48	0	0	0	0	0	0	0	0	0	0.22	0	0	0	0	0	0	0	0	0	0	0	0	0	0	0	0	0	0
OTU_586	0	0	0	0	0	0	0	0	0	0	0	0	0	0	0	0	0	0	0	0	0	0	0	0	0	1.82	0	0	0	0	0	0.24	0	0	0	0	0	0	0	0	0	0	0	0	0	0	0	0	0
OTU_702	0	0	0	0	0	0	0	0	0	0	0	0	0	0	0	0	0	0	0	0	0	2	0	0	0	0	0	0	0	0	0	0	0	0	0	0	0	0	0	0	0	0	0	0	0	0	0	0	0
OTU_649	0	0	0	0	0	0	0	0	0	0	0	0	0	0	0	0	0.28	0	0	0	0	1.34	0	0	0	0	0	0	0	0	0	0	0	0	0	0	0	0	0	0	0	0	0	0	0	0	0	0	0
OTU_638	0	0	0	0	0	0	0	0	0	0	0	0	0	0	0	1.12	0	0	0	0	0	0	0	0	0	0	0	0	0	0.78	0	0	0	0	0	0	0	0	0	0	0	0	0	0	0	0	0	0	0
OTU_620	0	0	0	0	1.9	0	0	0	0	0	0	0	0	0	0	0	0	0	0	0	0	0	0	0	0	0	0	0	0	0	0	0	0	0	0	0	0	0	0	0	0	0	0	0	0	0	0	0	0
OTU_531	0	0	0	0	0	0	0	0	0	0	0	0	0	0	0	0	0	0	0	0	0	0	0	0	0	0	0	0	0	0	0	1.84	0	0	0	0	0	0	0	0	0	0	0	0	0	0	0	0	0
OTU_772	0	0	0	0	0	0	0	0	0	0	0	0	0	0	0	0	0	0	0	0	0	0	0	0	0	0	0	0	0	0	0	0	0	0	0	0	0	0	0	0	0	0	0	0	0	0	0	0	0
OTU_678	0	0	0	0	0	0	0	0	0	0	0	0	0	0	0	0	0	0	0	0	0	0	0	0	0	0	0	0	0	0	0	0	0	0	0	0	0	0	0	0.72	0.58	0	0	0	0	0	0	0	0
OTU_336	0	0	0	0	0	0	0	0	0	0	0	0	0	0	0	0	0	0	0	0	0	0	0	0	0	0	0	0	0	0	0	1	0	0	0	0	0	0	0	0	0	0	0	0	0	0	0	0	0
OTU_256	0	0	0	0	1.6	0	0	0	0	0	0	0	0	0	0	0	0	0	0	0	0	0	0	0	0	0	0	0	0	0	0	0	0.16	0	0	0	0	0	0	0	0	0	0	0	0	0	0	0	0
OTU_570	0	0	0	0	1	0	0	0	0	0	0	0	0	0	0	0	0	0	0	0	0	0	0	0	0	0.72	0	0	0	0	0	0	0	0	0	0	0	0	0	0	0	0	0	0	0	0	0	0	0
OTU_680	0	0	0	0	1.7	0	0	0	0	0	0	0	0	0	0	0	0	0	0	0	0	0	0	0	0	0	0	0	0	0	0	0	0	0	0	0	0	0	0	0	0	0	0	0	0	0	0	0	0
OTU_582	0	0	0	0	0	0	0	0	0	0	0	0	0	0	0	0	0	0	0.4	0.22	0.1	0	0	0	0	0	0	0	0	0	0	0	0	0	0	0	0	0	0	0	0	0	0	0	0	0	0	0	0.26
OTU_790	0	0	0	0	0	0	0	0	0	0	0	0	0	0	0	0	0	0	0	0	0	0	0	0	0	0	0	0	0	0	0	0	0	0	0	0	0	0	0	0	0	0	0	0	0	0	0	0	0
OTU_664	0	0	0	0	0	0	0	0	0	0	0	0	0	0	0	0	0	0	0	0	0	0	0	0	0	0	0	0	0	0	0	0	0	0	0	0	0	0	0	0	0	0	0	0	0	0	0	0.38	0
OTU_456	0	0	0	0	0.38	0	0	0	0.2	0	0	0	0	0	0	0	0	0	0	0	0	0	0	0	0	0	0	0	0	0	0	0	0	0	0	0	0	0	0	0	0	0	0	0	0	0	0	0	0
OTU_616	0	0	0	0	0	0	0	0	0	0	0	0	0.5	0	0	0	0	0	0	0.1	0	0	0	0	0	0	0	0	0	0	0	0	0	0	0	0	0	0	0	0	0	0	0	0	0	0	0	0	0
OTU_275	0	0	0	0	0	0	0	0	0	0	0	0	0	0	0	0	0	0	0	0	0	0	0	0	0	0	0	0	0	0	0	0	0	0	0	0	0	0	0	0	0	0	0	0	0	0	0	0	0
OTU_690	0	0	0	0	0	0	0	0	0	0	0	0	0	0	0	0	0	0	0	0	0	0	0	0	0	0	0	0	0	0	0	1.42	0	0	0	0	0	0	0	0	0	0	0	0	0	0	0	0	0
OTU_469	0	0	0	0	0	0	0	0	0	0	0	0	0	0	0	0	0	0	0	0	0	0	0	0	0	0	0	0	0	0	0	0	0	0	0	0	0	0	0	0	0	0	0	0	0	0	0	0	0
OTU_643	0	0	0	0	0	0	0	0	0	0	0	0	0	0	0	0	0	0	0	0	0	0	0	0	0	0	0	0	0	0	0	0	0	0	0	0	0	0	0	0	0	0	0	0	0	0	0	0	0
OTU_376	0	0	0	0	0	0	0	0	0	0	0	0	0	0	0	0.82	0	0.26	0	0.08	0	0	0	0	0	0	0	0	0	0	0	0	0	0	0	0	0.2	0	0	0	0	0	0	0	0	0	0	0	0
OTU_373	0	0	0	0	0	0	0.18	0.22	0	0	0	0	0	0	0	0	0	0	0	0	0	0	0	0	0	0	0	0	0	0	0	0	0	0	0	0	0	0	0	0	0	0	0	0	0	0	0	0	0
OTU_592	0	0	0	0	0	0	0	0	0	0	0	0	0	0	0	0	0	0	0	0	0	0	0	0	0	0	0	0	0	0	0	0	0	0	0	0	0	0	0	0	0	0	0	0	0	0	0	0	0
OTU_685	0	0	0	0	0	0	0	0	0	0	0	0	0	0	0	0	0	0	0	0	0	0	0	0	0	0	0	0	0	0	0	0	0	0.94	0	0	0	0.3	0	0	0	0	0	0	0	0	0	0	0
OTU_41	0	0	0	0	0	0	0	0	0	0	0	0	0	0	0	0	0	0	0	0	0	0	0	0	0	0	0	0	0	0	0	0	0	0	0	0	0	0	0	0	0	0	0	0	0	0	0	0	0
OTU_711	0	0	0	0	0	0	0	0	0	0	0	0	0	0	0	0	0	0	0	0	0	0	0	0	0	0	0	0	0	0	0	0	0	0	0	0	0	0	0	0	0	0	0	0	0	0	0	0	0
OTU_695	0	0	0	0	0	0	0	0	0	0	0	0	0	0	0	0	1.3	0	0	0	0	0	0	0	0	0	0	0	0	0	0	0	0	0	0	0	0	0	0	0	0	0	0	0	0	0	0	0	0
OTU_821	0	0	0	0	0	0	0	0	0	0	0	0	0	0	0	0	0	0	0	0	0	0	0	0	0	0	0	0	0	0	0	0	0	0	0	0	0	0	0	0	0	0	0	0	0	0	0	0	0
OTU_661	0	0	0	0	1.24	0	0	0	0	0	0	0	0	0	0	0	0	0	0	0	0	0	0	0	0	0	0	0	0	0	0	0	0	0	0	0	0	0	0	0	0	0	0	0	0	0	0	0	0
OTU_223	0	0	0	0	0.18	0	0	0	0.4	0	0	0	0	0	0	0	0	0	0	0	0	0	0	0	0.24	0.4	0	0	0	0	0	0	0	0	0	0	0	0	0	0	0	0	0	0	0	0	0	0	0
OTU_343	0	0	0	0	0	0	0	0	0	0	0	0	0	0	0	0	0	0	0	0.14	0	0	0	0	0	0	0	0	0	0	0	0	0	0	0	0	0.48	0	0	0	0	0	0	0	0	0	0	0	0
OTU_642	0	0	0	0	0	0	0	0	0	0	0	0	0	0	0	0	0	0	0	0	0	0	0	0	0	0	0	0	0	0	0	0	0	0	0	0	0	0	0	0	0	0	0	0	0	0	0.58	0	0
OTU_704	0	0	0	0	0	0	0	0	0	0	0	0	0	0	0	0	0	0	0	0	0	0	0	0	0	0	0	0	0	0	0	0	0	0	0	0	0	0	0	0	0	0	0	0	0	0	0	0	0
OTU_846	0	0	0	0	0	0	0	0	0	0	0	0	0	0	0	0	0	0	0	0	0	0	0	0	0	0	0	0	0	0	0	0	0	0	0	0	0	0	0	0	0	0	0	0	0	0	0	0	0
OTU_604	0	0	0	0	0	0	0	0	0	0	0	0	0	0	0	0	0	0	0	0	0	0	0	0	0	0	0	1.18	0	0	0	0	0	0	0	0	0	0	0	0	0	0	0	0	0	0	0	0	0
OTU_673	0	0	0	0	1.16	0	0	0	0	0	0	0	0	0	0	0	0	0	0	0	0	0	0	0	0	0	0	0	0	0	0	0	0	0	0	0	0	0	0	0	0	0	0	0	0	0	0	0	0
OTU_324	0	0	0	0	0	0	0	0	0	0	0	0	0	0	0	0	0	0	0	0	0	0	0	0	0	0	0	0	0	0	0	0	0	0	0	0	0	0	0	0	0	0	0	0	0	0	0	0	0
OTU_728	0	0	0	0	0	0	0	0	0	0	0	0	0	0	0	0	0	0	0	0	0	0	0	0	0	0	0	0	0	0	0	0	0	0	0	0	0	0	0	0	0	0	0	0	0	0	0	0	0
OTU_683	0	0	0	0	0	0	0	0	0	0	0	0	0	0	0	0	0	0	0	0	0	0	0	0	0	1.06	0	0	0	0	0	0	0	0	0	0	0	0	0	0	0	0	0	0	0	0	0	0	0
OTU_741	0	0	0	0	0	0	0	0	0	0	0	0	0	0	0.64	0.42	0	0	0	0	0	0	0	0	0	0	0	0	0	0	0	0	0	0	0	0	0	0	0	0	0	0	0	0	0	0	0	0	0
OTU_752	0	0	0	0	0	0	0	0	0	0	0	0	0	0	0	0	0	0	0	0	0	1.06	0	0	0	0	0	0	0	0	0	0	0	0	0	0	0	0	0	0	0	0	0	0	0	0	0	0	0
OTU_627	0	0	0	0	0	0	0	0	0	0	0	0	0	1.04	0	0	0	0	0	0	0	0	0	0	0	0	0	0	0	0	0	0	0	0	0	0	0	0	0	0	0	0	0	0	0	0	0	0	0
OTU_653	0	0	0	0	0	0	0	0	0	0	0	0	0	0	0	0	0	0	0	0	0	0	0	0	0	0	0	0	0	0	0	0	0	0	0	0	0	0	0	0	0	0	0	0	0	0	0.14	0	0
OTU_754	0	0	0	0	0	0	1.04	0	0	0	0	0	0	0	0	0	0	0	0	0	0	0	0	0	0	0	0	0	0	0	0	0	0	0	0	0	0	0	0	0	0	0	0	0	0	0	0	0	0
OTU_650	0	0	1.02	0	0	0	0	0	0	0	0	0	0	0	0	0	0	0	0	0	0	0	0	0	0	0	0	0	0	0	0	0	0	0	0	0	0	0	0	0	0	0	0	0	0	0	0	0	0
OTU_751	0	0	0	0	0	0	0	0	0	0	0	0	0	0.32	0	0	0	0	0	0	0	0.7	0	0	0	0	0	0	0	0	0	0	0	0	0	0	0	0	0	0	0	0	0	0	0	0	0	0	0
OTU_668	0	0	0	0	0	0	0	0	0	0	0	0	0	0	0	0	0	0	0	0	0	0.4	0	0	0	0	0	0	0	0	0	0	0.2	0	0	0	0	0	0	0	0	0	0	0	0	0	0	0	0
OTU_656	0	0	0	0	0	0	0	0	0	0	0	0	0	0	0	0	0	0	0	0	0	0	0	0	0	0	0	1	0	0	0	0	0	0	0	0	0	0	0	0	0	0	0	0	0	0	0	0	0
OTU_692	0	0	0	0	0	0	0	0	0	1	0	0	0	0	0	0	0	0	0	0	0	0	0	0	0	0	0	0	0	0	0	0	0	0	0	0	0	0	0	0	0	0	0	0	0	0	0	0	0
[truncated: 35 more columns]

## Sheet: Mapping file
Id	stage	diet	generation	sample replicate	sex	group
S201	Larvae	Carrot	G5	1		Larvae-Carrot-G5
S202	Larvae	Carrot	G5	2		Larvae-Carrot-G5
S204	Larvae	Carrot	G5	3		Larvae-Carrot-G5
S206	Larvae	Carrot	G5	4		Larvae-Carrot-G5
S225	Larvae	Carrot	G5	5		Larvae-Carrot-G5
S226	Larvae	Carrot	G5	6		Larvae-Carrot-G5
S207	Pupae	Carrot	G5	1		Pupae-Carrot-G5
S208	Pupae	Carrot	G5	2		Pupae-Carrot-G5
S209	Pupae	Carrot	G5	3		Pupae-Carrot-G5
S210	Pupae	Carrot	G5	4		Pupae-Carrot-G5
S211	Pupae	Carrot	G5	5		Pupae-Carrot-G5
S212	Pupae	Carrot	G5	6		Pupae-Carrot-G5
S231	Pupae	Carrot	G5	7		Pupae-Carrot-G5
S232	Pupae	Carrot	G5	8		Pupae-Carrot-G5
S235	Pupae	Carrot	G5	9		Pupae-Carrot-G5
S236	Pupae	Carrot	G5	10		Pupae-Carrot-G5
S213	Adult-Male	Carrot	G5	1	Male	Adult-Male-Carrot-G5-Male
S214	Adult-Male	Carrot	G5	2	Male	Adult-Male-Carrot-G5-Male
S215	Adult-Male	Carrot	G5	3	Male	Adult-Male-Carrot-G5-Male
S216	Adult-Male	Carrot	G5	4	Male	Adult-Male-Carrot-G5-Male
S217	Adult-Male	Carrot	G5	5	Male	Adult-Male-Carrot-G5-Male
S218	Adult-Male	Carrot	G5	6	Male	Adult-Male-Carrot-G5-Male
S238	Adult-Male	Carrot	G5	7	Male	Adult-Male-Carrot-G5-Male
S239	Adult-Male	Carrot	G5	8	Male	Adult-Male-Carrot-G5-Male
S240	Adult-Male	Carrot	G5	9	Male	Adult-Male-Carrot-G5-Male
S241	Adult-Male	Carrot	G5	10	Male	Adult-Male-Carrot-G5-Male
S242	Adult-Male	Carrot	G5	11	Male	Adult-Male-Carrot-G5-Male
S219	Adult-Female	Carrot	G5	1	Female	Adult-Female-Carrot-G5-Female
S220	Adult-Female	Carrot	G5	2	Female	Adult-Female-Carrot-G5-Female
S221	Adult-Female	Carrot	G5	3	Female	Adult-Female-Carrot-G5-Female
S222	Adult-Female	Carrot	G5	4	Female	Adult-Female-Carrot-G5-Female
S223	Adult-Female	Carrot	G5	5	Female	Adult-Female-Carrot-G5-Female
S224	Adult-Female	Carrot	G5	6	Female	Adult-Female-Carrot-G5-Female
S243	Adult-Female	Carrot	G5	7	Female	Adult-Female-Carrot-G5-Female
S244	Adult-Female	Carrot	G5	8	Female	Adult-Female-Carrot-G5-Female
S245	Adult-Female	Carrot	G5	9	Female	Adult-Female-Carrot-G5-Female
S246	Adult-Female	Carrot	G5	10	Female	Adult-Female-Carrot-G5-Female
S247	Adult-Female	Carrot	G5	11	Female	Adult-Female-Carrot-G5-Female
S248	Adult-Female	Carrot	G5	12	Female	Adult-Female-Carrot-G5-Female
S273	Larvae	Gel	G5	1		Larvae-Gel-G5
S274	Larvae	Gel	G5	2		Larvae-Gel-G5
S275	Larvae	Gel	G5	3		Larvae-Gel-G5
S276	Larvae	Gel	G5	4		Larvae-Gel-G5
S277	Larvae	Gel	G5	5		Larvae-Gel-G5
S278	Larvae	Gel	G5	6		Larvae-Gel-G5
S255	Pupae	Gel	G5	1		Pupae-Gel-G5
S256	Pupae	Gel	G5	2		Pupae-Gel-G5
S257	Pupae	Gel	G5	3		Pupae-Gel-G5
S258	Pupae	Gel	G5	4		Pupae-Gel-G5
S259	Pupae	Gel	G5	5		Pupae-Gel-G5
S260	Pupae	Gel	G5	6		Pupae-Gel-G5
S279	Pupae	Gel	G5	7		Pupae-Gel-G5
S280	Pupae	Gel	G5	8		Pupae-Gel-G5
S281	Pupae	Gel	G5	9		Pupae-Gel-G5
S282	Pupae	Gel	G5	10		Pupae-Gel-G5
S283	Pupae	Gel	G5	11		Pupae-Gel-G5
S284	Pupae	Gel	G5	12		Pupae-Gel-G5
S261	Adult-Male	Gel	G5	1	Male	Adult-Male-Gel-G5-Male
S262	Adult-Male	Gel	G5	2	Male	Adult-Male-Gel-G5-Male
S264	Adult-Male	Gel	G5	3	Male	Adult-Male-Gel-G5-Male
S266	Adult-Male	Gel	G5	4	Male	Adult-Male-Gel-G5-Male
S285	Adult-Male	Gel	G5	5	Male	Adult-Male-Gel-G5-Male
S286	Adult-Male	Gel	G5	6	Male	Adult-Male-Gel-G5-Male
S287	Adult-Male	Gel	G5	7	Male	Adult-Male-Gel-G5-Male
S288	Adult-Male	Gel	G5	8	Male	Adult-Male-Gel-G5-Male
S289	Adult-Male	Gel	G5	9	Male	Adult-Male-Gel-G5-Male
S290	Adult-Male	Gel	G5	10	Male	Adult-Male-Gel-G5-Male
S267	Adult-Female	Gel	G5	1	Female	Adult-Female-Gel-G5-Female
S268	Adult-Female	Gel	G5	2	Female	Adult-Female-Gel-G5-Female
S269	Adult-Female	Gel	G5	3	Female	Adult-Female-Gel-G5-Female
S270	Adult-Female	Gel	G5	4	Female	Adult-Female-Gel-G5-Female
S271	Adult-Female	Gel	G5	5	Female	Adult-Female-Gel-G5-Female
S272	Adult-Female	Gel	G5	6	Female	Adult-Female-Gel-G5-Female
S291	Adult-Female	Gel	G5	7	Female	Adult-Female-Gel-G5-Female
S292	Adult-Female	Gel	G5	8	Female	Adult-Female-Gel-G5-Female
S293	Adult-Female	Gel	G5	9	Female	Adult-Female-Gel-G5-Female
S294	Adult-Female	Gel	G5	10	Female	Adult-Female-Gel-G5-Female
S295	Adult-Female	Gel	G5	11	Female	Adult-Female-Gel-G5-Female
S296	Adult-Female	Gel	G5	12	Female	Adult-Female-Gel-G5-Female

## Sheet: PREMANOVA
Permanova_Carrot-gel
			Larvae carrot	Pupae Carrot	Aduit male Carrot	Adult female carrot	Larvae gel	Pupae Gel	Adult Male Gel	Adult Female Gel
		Larvae carrot
		Pupae Carrot	0.001
		Aduit male Carrot	0.001	0.001
		Adult female carrot	0.001	0.001	0.012
		Larvae gel	0.004	0.001	0.001	0.001
		Pupae Gel	0.001	0.001	0.001	0.001	0.001
		Adult Male Gel	0.001	0.001	0.001	0.001	0.001	0.001
		Adult Female Gel	0.001	0.001	0.001	0.001	0.001	0.001	0.106
